# Supplementary material for: Orthogonal regulation of DNA nanostructure self-assembly and disassembly using antibodies
Source: Nat Commun. 2019 Dec 3;10:5509. doi: 10.1038/s41467-019-13104-6 (PMC6890650; doi:10.1038/s41467-019-13104-6)
Supplement: Supplementary file 3 — Source data [file 41467_2019_13104_MOESM3_ESM.xlsx]

## Sheet: Fig.1c
t (min)	Stem 14	Stem 12	Stem 10	Stem 8	Stem 6	Stem 4	Stem 0
0.41506	9.1117	8.9803	9.1117	8.8369	9.014	8.9271	9.1922
0.62004	9.0699	8.9813	9.0699	8.8607	9.038	8.912	9.1874
0.82588	9.1013	8.9903	9.1013	8.8454	9.092	8.8991	9.1737
1.0317	9.1117	8.9803	9.567	8.8371	9.032	8.8833	9.1426
1.2376	9.0456	8.9813	9.713	8.8185	9.084	8.8698	9.1519
1.4459	9.0699	8.9903	9.923	9.0016	9.119	8.9131	9.1417
1.6517	9.0236	9.0023	10.045	8.9934	9.117	8.9571	9.1395
1.8584	9.0292	9.0073	10.127	8.9627	9.104	8.9639	9.1427
2.0642	9.1143	9.0213	10.175	8.9564	9.182	8.9884	9.1599
2.2709	9.2404	9.0233	10.276	8.9728	9.158	8.9947	9.151
2.4776	9.2704	9.0283	10.385	8.9613	9.177	8.9688	9.1531
2.6826	9.2944	9.0303	10.468	8.9778	9.23	8.9639	9.1666
2.8867	9.3494	9.0323	10.556	8.9951	9.235	8.9803	9.1764
3.0909	9.4114	9.0343	10.608	8.9697	9.242	8.9691	9.1837
3.2967	9.4594	9.0373	10.769	8.9457	9.309	8.9658	9.195
3.5017	9.6544	9.0383	10.842	8.9482	9.279	8.9862	9.1913
3.7067	10.075	9.0393	10.899	8.9142	9.327	8.9831	9.1852
3.9109	10.613	9.0413	11.039	8.8936	9.384	8.9785	9.2063
4.1168	11.164	9.0453	11.197	8.9166	9.372	8.9884	9.1947
4.3217	11.654	9.0503	11.176	8.9003	9.343	8.9804	9.2069
4.5275	11.934	9.0503	11.301	8.8731	9.329	8.9851	9.2132
4.7359	12.225	9.0513	11.393	8.8691	9.319	8.9726	9.2167
4.9409	12.466	9.0543	11.345	8.8567	9.267	8.9569	9.2055
5.1467	12.706	9.0553	11.416	8.8312	9.291	8.9416	9.2137
5.3509	12.909	9.0623	11.539	8.8497	9.318	8.964	9.2142
5.5567	13.179	9.0663	11.697	8.8603	9.4	8.9724	9.2171
5.765	13.403	9.0693	11.676	8.8529	9.422	8.9771	9.2131
5.9692	13.535	9.0713	11.801	8.8369	9.459	9.006	9.2198
6.1734	13.632	9.0743	11.893	8.8607	9.47	9.0116	9.2192
6.3792	13.755	9.1153	11.845	8.8454	9.483	8.9911	9.2114
6.585	13.825	9.1793	11.916	8.7227	9.452	8.9649	9.1966
6.7892	13.955	9.1773	12.007	8.9269	9.441	8.9668	9.1945
6.995	14.015	9.2503	11.979	9.1328	9.465	8.9704	9.191
7.2009	14.159	9.3183	11.987	9.3377	9.474	8.9733	9.2013
7.4067	14.3	9.5033	12.042	9.5411	9.479	8.9911	9.2111
7.6134	14.422	9.808	12.093	9.447	9.662	9.0036	9.2217
7.82	14.505	10.351	12.184	9.5947	9.651	9.0026	9.2312
8.025	14.576	10.016	12.315	9.6925	9.675	8.989	9.2327
8.2309	14.64	10.307	12.402	9.7913	9.684	8.9802	9.2258
8.4342	14.683	10.622	12.497	9.8445	9.689	8.9971	9.2299
8.6409	14.689	10.768	12.571	9.879	9.686	8.9789	9.2165
8.8451	14.741	10.978	12.585	9.969	9.61	9.0001	9.2177
9.0492	14.874	11.1	12.604	10.061	9.632	9.0013	9.1979
9.2551	14.964	11.182	12.673	10.1	9.553	9.0124	9.1845
9.4609	15.069	11.23	12.714	10.226	9.539	8.9908	9.1798
9.6667	15.181	11.331	12.778	10.277	9.529	9.0092	9.2088
9.8726	15.324	11.44	12.791	10.346	9.477	8.9971	9.199
10.077	15.411	11.523	12.786	10.416	9.501	8.9902	9.194
10.281	15.528	11.611	12.768	10.508	9.528	8.9918	9.1965
10.485	15.637	11.663	12.823	10.537	9.61	9.0202	9.1994
10.689	15.746	11.824	12.812	10.558	9.632	9.0034	9.1938
10.893	15.777	11.897	12.84	10.565	9.669	9.0119	9.2047
11.098	15.833	11.954	12.86	10.574	9.68	9.0193	9.1881
11.303	15.931	12.016	13.011	10.611	9.693	9.008	9.2083
11.507	15.974	12.307	13.054	10.645	9.69	9.0031	9.2068
11.71	16.018	12.622	13.102	10.69	9.718	8.9843	9.1819
11.916	16.025	12.768	13.201	10.783	9.731	8.9833	9.177
12.123	16.107	12.978	13.295	10.742	9.706	8.983	9.1922
12.328	16.153	13.1	13.275	10.79	9.721	8.9959	9.1801
12.534	16.22	13.182	13.309	10.813	9.713	8.9752	9.1698
12.738	16.287	13.23	13.322	10.838	9.723	9.0065	9.1797
12.943	16.454	13.331	13.264	10.924	9.705	8.9942	9.1871
13.149	16.491	13.44	13.236	10.933	9.701	8.9921	9.2037
13.355	16.543	13.523	13.274	10.941	9.731	8.9965	9.2063
13.56	16.501	13.611	13.217	11.065	9.816	8.9766	9.1945
13.764	16.547	13.663	13.204	11.091	9.815	8.9809	9.1784
13.969	16.519	13.824	13.243	11.151	9.841	8.9577	9.1664
14.174	16.517	13.897	13.296	11.158	9.901	8.9493	9.1477
14.381	16.573	13.954	13.298	11.152	9.88	8.9429	9.1375
14.587	16.653	14.094	13.385	11.125	9.859	8.9674	9.1413
14.791	16.661	14.252	13.437	11.058	9.856	8.9649	9.1721
14.997	16.713	14.231	13.547	11.098	9.904	8.9965	9.1607
15.203	16.744	14.356	13.6	11.176	9.881	9.0111	9.166
15.409	16.849	14.448	13.627	11.24	9.922	9.0166	9.1457
15.613	16.853	14.4	13.651	11.26	9.907	9.0036	9.155
15.817	16.864	14.471	13.649	11.331	9.948	9.0112	9.1328
16.021	16.856	14.562	13.595	11.32	9.928	9.0074	9.1608
16.225	16.819	14.534	13.584	11.324	9.938	9.0071	9.1985
16.429	16.787	14.542	13.615	11.275	9.903	9.0099	9.2154
16.635	16.873	14.597	13.642	11.344	9.92	9.0268	9.1964
16.84	16.961	14.648	13.677	11.374	9.895	9.0209	9.2202
17.045	17.038	14.739	13.723	11.431	9.924	9.0361	9.2015
17.25	17.02	14.87	13.77	11.436	9.996	9.0353	9.1741
17.453	16.966	14.957	13.817	11.558	10.004	9.0632	9.1772
17.657	16.948	15.052	13.829	11.578	10.014	9.0826	9.2064
17.86	16.982	15.126	13.893	11.621	9.968	9.1037	9.1941
18.065	17.051	15.14	13.872	11.607	9.942	9.1121	9.1871
18.27	17.165	15.159	13.935	11.672	9.898	9.1326	9.1953
18.474	17.283	15.228	13.889	11.685	9.867	9.1427	9.1994
18.678	17.326	15.269	13.891	11.687	9.857	9.132	9.1683
18.884	17.301	15.333	13.857	11.662	9.924	9.129	9.1637
19.088	17.303	15.346	13.938	11.705	9.962	9.1225	9.1724
19.292	17.321	15.341	13.863	11.644	9.96	9.1105	9.1749
19.496	17.275	15.323	13.842	11.681	9.966	9.091	9.1685
19.7	17.286	15.378	13.861	11.694	9.96	9.0899	9.1862
19.907	17.297	15.367	13.789	11.708	9.953	9.1064	9.1927
20.114	17.383	15.395	13.763	11.689	9.944	9.1158	9.1799
20.321	17.409	15.415	13.76	11.649	9.986	9.1261	9.1821
20.53	17.437	15.566	13.807	11.626	10.013	9.1654	9.195
20.736	17.527	15.609	13.841	11.626	10.019	9.1728	9.1996
20.943	17.465	15.657	13.991	11.638	10.03	9.1746	9.1868
21.15	17.409	15.756	13.931	11.67	10.046	9.1889	9.2156
21.356	17.436	15.85	13.989	11.693	10.002	9.1964	9.2113
21.563	17.475	15.83	14.095	11.715	10.025	9.1739	9.1873
21.77	17.531	15.864	14.119	11.721	10.025	9.1933	9.1934
21.976	17.578	15.877	14.109	11.752	9.976	9.1877	9.2075
22.184	17.569	15.819	14.229	11.841	9.944	9.1873	9.2004
22.391	17.616	15.791	14.183	11.848	9.991	9.1977	9.1919
22.598	17.6	15.829	14.145	11.854	9.974	9.208	9.2321
22.805	17.58	15.772	14.151	11.826	10.007	9.1996	9.2395
23.011	17.646	15.759	14.078	11.786	10.089	9.2083	9.2221
23.216	17.678	15.798	14.043	11.794	10.112	9.2326	9.2085
23.422	17.739	15.851	14.11	11.834	10.061	9.2331	9.1922
23.627	17.752	15.853	14.117	11.88	10.07	9.2275	9.159
23.832	17.659	15.94	14.19	11.951	10.076	9.2484	9.1363
24.038	17.714	15.992	14.273	11.904	10.07	9.2688	9.1401
24.244	17.729	16.102	14.316	11.935	10.053	9.2617	9.1309
24.45	17.697	16.155	14.297	11.955	10.104	9.2741	9.1387
24.656	17.766	16.182	14.28	11.909	10.09	9.2803	9.1406
24.861	17.831	16.206	14.229	11.938	10.083	9.2748	9.1478
25.066	17.843	16.204	14.242	11.961	10.073	9.2683	9.1666
25.271	17.775	16.15	14.206	11.942	10.068	9.2706	9.1848
25.476	17.77	16.139	14.203	11.94	10.044	9.2777	9.2092
25.682	17.841	16.17	14.186	11.937	9.999	9.2823	9.2111
25.891	17.842	16.197	14.209	12.023	9.972	9.3023	9.2053
26.096	17.886	16.232	14.164	12.043	9.96	9.3068	9.1844
26.301	17.893	16.278	14.163	12.068	10.01	9.3149	9.1749
26.507	17.891	16.325	14.254	12.047	10.02	9.3115	9.1574
26.714	17.845	16.372	14.316	12.026	10.052	9.326	9.162
26.92	17.742	16.384	14.296	12.018		9.3294	9.1785
27.125	17.772	16.448	14.326	11.996		9.3375	9.2005
27.329	17.798	16.427	14.393	11.995		9.3324	9.2243
27.533	17.748	16.49	14.378	12.07		9.3422	9.2226
27.738	17.813	16.444	14.397	12.071		9.3403	9.2179
27.945	17.806	16.446	14.39	12.146		9.3259	9.1967
28.149	17.816	16.412	14.419	12.129		9.3143	9.1889
28.354	17.848	16.493	14.42	12.145		9.3251	9.1726
28.557	17.842	16.418	14.38	12.196		9.3169	9.1916
28.763	17.843	16.397	14.379	12.179		9.3218	9.1992
28.968	17.863	16.416	14.447	12.201		9.338	9.2044
29.172	17.869	16.344	14.488	12.219		9.3664	9.181
29.379	17.964	16.318	14.527	12.217		9.3588	9.1884
29.583	17.988	16.315	14.636	12.27		9.363	9.1714
29.787	17.995	16.362	14.68	12.228		9.3543	9.1769
29.991	17.991	16.396	14.707	12.215		9.4053	9.1882
30.196	17.971	16.546	14.681	12.208		9.4247	9.2033
30.401	17.834	16.486	14.695	12.172		9.4096	9.1826
30.605	17.825	16.544	14.58	12.2		9.412	9.1675
30.811	17.835	16.65	14.525	12.184		9.3945	9.1653
31.016	17.855	16.674	14.526	12.239		9.3635	9.1661
31.22	17.835	16.664	14.556	12.316		9.3644	9.1818
31.424	17.777	16.784	14.588	12.299		9.3797	9.2021
31.628	17.789	16.738	14.657	12.323		9.3631	9.2122
31.832	17.797	16.7	14.667	12.367		9.3659	9.2135
32.038	17.871	16.706	14.616	12.382		9.3744	9.2098
32.244	17.896	16.633	14.525	12.432		9.3736	9.2145
32.448	17.88	16.598	14.452	12.433		9.3678	9.2062
32.652	17.915	16.665	14.488	12.401		9.3737	9.2029
32.859	17.855	16.672	14.54	12.438		9.3769	9.2028
33.063	17.743	16.745	14.539	12.412		9.3727	9.2071
33.267	17.791	16.828	14.584	12.443		9.3738	9.1956
33.473	17.795	16.871	14.647	12.48		9.38	9.2047
33.677	17.952	16.852	14.552	12.454		9.3734	9.1891
33.883	17.913	16.835	14.51	12.442		9.3696	9.1779
34.089	17.869	16.784	14.565	12.418		9.3773	9.1714
34.293	17.903	16.797	14.599	12.352		9.3739	9.1729
34.497	17.771	16.761	14.569	12.397		9.3935	9.1733
34.702	17.665	16.758	14.615	12.421		9.4087	9.1856
34.906	17.716	16.741	14.63	12.451		9.4443	9.1715
35.111	17.76	16.764	14.653	12.489		9.4508	9.1678
35.316	17.888	16.719	14.662	12.497		9.4615	9.1715
35.521	17.937	16.718	14.679	12.494		9.4624	9.1494
35.725	18.008	16.809	14.676	12.495		9.4768	9.1677
35.929	18.091	16.871	14.676	12.485		9.4562	9.171
36.133	17.936	16.851	14.651	12.489		9.4561	9.1819
36.338	17.93	16.881	14.637	12.493		9.4679	9.1555
36.541	17.903	16.948	14.623	12.472		9.4808	9.1715
36.747	17.876	16.933	14.65	12.545		9.4616	9.171
36.953	17.902	16.952	14.749	12.561		9.4523	9.1946
37.159	17.995	16.945	14.765	12.584		9.4591	9.1937
37.363	18.013	16.974	14.83	12.632		9.4429	9.2137
37.567	18.084	16.975	14.904	12.631		9.4138	9.2093
37.771	18.036	16.935	14.906	12.613		9.4102	9.1891
37.975	18.156	16.934	14.844	12.616		9.4253	9.1894
38.181	18.111	17.002	14.792			9.4357	9.1811
38.386	18.113	17.043	14.851			9.4463	9.1887
38.591	18.128	17.082	14.79			9.4797	9.1998
38.8	18.093	17.191	14.828			9.4754	9.21
39.004	18.017	17.235	14.795			9.4957	9.1828
39.208	18.07	17.262	14.763			9.4788	9.1904
39.412	18.065	17.236	14.694			9.478	9.1823
39.616	18.067	17.25	14.75			9.4639	9.1848
39.821	18.018	17.135	14.765			9.4763	9.1822
40.024	18.03	17.08	14.796			9.448	9.2034
40.23	18.057	17.081	14.852			9.4479	9.2152
40.438	18.048	17.111	14.816			9.4307	9.1977
40.642	18.119	17.143	14.807			9.4306	9.1756
40.846	18.184	17.212	14.802			9.4328	9.1772
41.053	18.143	17.222	14.798			9.4539	9.1828
41.257	18.077	17.171					9.1752
41.461	18.042	17.08					9.186
41.666	17.955	17.007					9.1971
41.87	18.024	17.043					9.2006
42.076	18.092	17.095
42.281	18.075	17.094
42.486	18.035	17.139
42.692	17.922	17.202
42.896	18.024	17.107
43.101		17.065
43.304		17.12
43.509		17.154
43.713		17.124
43.918		17.17
44.124		17.185
44.331		17.208
44.538		17.217
44.744		17.234
44.95		17.231
45.156		17.231
45.363		17.206
45.569		17.192
45.775		17.178
45.98		17.205
46.185		17.304
46.392		17.32
46.597		17.385
46.804		17.459
47.012		17.461
47.217		17.399
47.422		17.347
47.627
47.837
48.043
48.248

## Sheet: Fig.1d
t (min)	Stem 0	Stem 4	Stem 6	Stem 8	Stem 10	Stem 12	Stem 14
0.41506	9.1178	9.091	9.172	8.9976	9.1707	9.136	8.8553
0.62004	9.1515	9.095	9.191	8.9996	9.1517	9.145	8.8971
0.82588	9.1464	9.091	9.214	8.9996	9.1553	9.086	8.8867
1.0317	9.2035	9.095	9.231	9.0006	9.115	9.087	8.831
1.2376	9.2271	9.112	9.252	9.0096	9.087	9.11	8.809
1.4459	9.2275	9.09	9.267	9.0216	8.9961	9.065	8.8146
1.6517	9.2205	9.099	9.274	9.0266	9.0275	9.086	8.8997
1.8584	9.2244	9.098	9.215	9.0406	8.9907	9.087	9.0258
2.0642	9.1376	9.134	9.254	9.0426	9.0045	9.083	9.0558
2.2709	9.1185	9.12	9.285	9.0476	9.0298	9.097	9.0798
2.4776	9.1179	9.21	9.297	9.0496	9.0032	9.234	9.1348
2.6826	9.122	9.215	9.294	9.0516	8.999	9.307	9.1968
2.8867	9.1426	9.196	9.292	9.0536	8.9329	9.375	9.2448
3.0909	9.1982	9.181	9.295	9.0566	8.8347	9.56	9.4398
3.2967	9.1706	9.247	9.289	9.0576	8.8725	9.865	9.8604
3.5017	9.1637	9.184	9.304	9.0586	8.8353	10.408	10.398
3.7067	9.1773	9.189	9.307	9.0606	8.8798	11.011	10.949
3.9109	9.1908	9.225	9.271	9.0646	8.9133	11.286	11.439
4.1168	9.1502	9.17	9.254	9.0696	8.9214	11.396	11.719
4.3217	9.1454	9.087	9.263	9.0696	8.9759	11.631	12.01
4.5275	9.1841	9.087	9.248	9.0706	8.9052	11.717	12.251
4.7359	9.1598	9.043	9.252	9.0736	8.8576	11.677	12.491
4.9409	9.1277	9.025	9.282	9.0746	8.8692	11.935	12.694
5.1467	9.1258	9.055	9.294	9.0816	8.8319	12.158	12.964
5.3509	9.1545	9.063	9.295	9.0856	8.8879	12.35	13.188
5.5567	9.1295	9.092	9.296	9.0886	8.8443	12.613	13.32
5.765	9.1369	9.113	9.3	9.0906	8.8621	12.525	13.417
5.9692	9.1605	9.094	9.269	9.0936	8.953	12.694	13.54
6.1734	9.1578	9.106	9.271	8.9346	8.9535	12.832	13.61
6.3792	9.1393	9.132	9.268	8.9986	8.9933	13.134	13.74
6.585	9.1464	9.131	9.297	9.0264	9.0143	13.336	13.8
6.7892	9.1322	9.125	9.244	9.1156	9.0311	13.49	13.944
6.995	9.1196	9.119	9.227	9.1456	9.0426	13.518	14.085
7.2009	9.1724	9.165	9.201	9.1596	9.0133	13.735	14.207
7.4067	9.1949	9.145	9.23	9.2966	9.0498	13.686	14.29
7.6134	9.1651	9.436	9.228	9.3696	9.1228	13.697	14.361
7.82	9.1396	9.768	9.551	9.4376	9.0927	13.717	14.425
8.025	9.1663	9.884	9.72	9.6226	9.061	13.956	14.468
8.2309	9.1354	9.91	10.093	9.9273	9.0149	13.976	14.474
8.4342	9.1103	9.848	10.107	10.27	9.2022	13.979	14.526
8.6409	9.1317	9.85	10.387	9.9353	9.4598	13.947	14.659
8.8451	9.13	9.89	10.393	10.226	9.8522	14.153	14.749
9.0492	9.099	9.952	10.307	10.541	10.647	14.174	14.854
9.2551	9.0521	9.983	10.587	10.687	10.561	14.802	14.966
9.4609	9.0902	10.044	10.878	10.897	10.841	14.894	15.109
9.6667	9.0832	10.11	10.942	11.019	11.132	14.931	15.196
9.8726	9.1367	10.189	10.878	11.101	11.373	14.898	15.313
10.077	9.1223	10.251	10.942	11.149	11.613	14.924	15.422
10.281	9.1615	10.33	11.069	11.25	11.816	15.089	15.531
10.485	9.1386	10.466	11.236	11.359	12.086	15.128	15.562
10.689	9.143	10.494	11.41	11.202	12.31	15.419	15.618
10.893	9.1149	10.527	11.591	11.29	12.442	15.761	15.716
11.098	9.0983	10.581	11.753	11.342	12.539	15.963	15.759
11.303	9.102	10.583	11.941	11.503	12.662	15.756	15.803
11.507	9.098	10.607	12.135	11.576	12.732	15.61	15.81
11.71	9.0663	10.615	12.264	11.633	12.862	15.706	15.892
11.916	9.0402	10.65	12.381	11.695	12.922	15.757	15.938
12.123	9.1317	10.624	12.466	11.986	13.066	15.642	16.005
12.328	9.165	10.707	12.579	12.301	13.207	15.778	16.072
12.534	9.2045	10.722	12.67	12.447	13.329	15.722	16.239
12.738	9.221	10.826	12.772	12.657	13.412	15.687	16.276
12.943	9.2627	10.9	12.862	12.779	13.483	15.687	16.328
13.149	9.1904	10.925	12.98	12.861	13.547	15.78	16.286
13.355	9.1583	10.953	13.08	12.909	13.59	15.968	16.332
13.56	9.115	10.949	13.161	13.01	13.596	16.048	16.304
13.764	9.1154	10.899	13.273	13.119	13.648	15.908	16.302
13.969	9.1047	10.877	13.336	13.202	13.781	16.078	16.358
14.174	9.1348	10.905	13.415	13.29	13.871	15.946	16.438
14.381	9.1186	10.908	13.47	13.342	13.976	16.099	16.446
14.587	9.1363	10.913	13.53	13.503	14.088	16.389	16.498
14.791	9.1478	10.956	13.625	13.576	14.231	16.614	16.529
14.997	9.2184	10.971	13.68	13.633	14.318	16.59	16.634
15.203	9.1518	11.005	13.73	13.773	14.435	16.638	16.638
15.409	9.1188	10.988	13.766	13.931	14.544	16.512	16.649
15.613	9.1096	11.017	13.76	13.91	14.653	16.618	16.641
15.817	9.148	11.071	13.799	14.035	14.684	16.524	16.604
16.021	9.0595	11.037	13.835	14.127	14.74	16.626	16.572
16.225	9.0952	11.016	13.87	14.079	14.838	16.664	16.658
16.429	9.1572	11.017	13.884	14.15	14.881	16.793	16.746
16.635	9.1739	11.005	13.898	14.241	14.925	16.75	16.823
16.84	9.1273	10.945	13.923	14.213	14.932	16.657	16.805
17.045	9.1106	11.003	13.956	14.221	15.014	16.649	16.751
17.25	9.086	11.046	14.009	14.276	15.06	16.548	16.733
17.453	9.0717	11.052	14.071	14.327	15.127	16.473	16.767
17.657	9.0843	11.079	14.115	14.418	15.194	16.484	16.836
17.86	9.1187	11.039	14.138	14.549	15.361	16.429	16.95
18.065	9.1653	10.993	14.194	14.636	15.398	16.692	17.068
18.27	9.1866	10.958	14.411	14.731	15.45	16.837	17.111
18.474	9.1315	10.936	14.409	14.805	15.408	16.923	17.086
18.678	9.0516	10.945	14.434	14.819	15.454	17.021	17.088
18.884	8.9842	11.01	14.436	14.838	15.426	17.108	17.106
19.088	8.9663	11.013	14.523	14.907	15.424	17.068	17.06
19.292	8.9649	11.02	14.545	14.948	15.48	17.171	17.071
19.496	8.9849	11.053	14.571	15.012	15.56	17.104	17.082
19.7	8.9834	11.036	14.562	15.025	15.568	17.149	17.168
19.907	8.9844	11.02	14.558	15.02	15.62	17.236	17.194
20.114	9.0106	11.028	14.609	15.002	15.651	17.15	17.222
20.321	9.0333	11.024	14.63	15.057	15.756	17.218	17.312
20.53	9.0996	11.023	14.6	15.046	15.76	17.239	17.25
20.736	9.1552	11.057	14.654	15.074	15.771	17.241	17.194
20.943	9.1462	11.046	14.635	15.094	15.763	17.412	17.221
21.15	9.1237	11.135	14.634	15.245	15.726	17.457	17.26
21.356	9.1709	11.184	14.65	15.288	15.694	17.595	17.316
21.563	9.1314	11.226	14.662	15.336	15.78	17.759	17.363
21.77	9.1277	11.203	14.729	15.435	15.868	17.695	17.354
21.976	9.1281	11.258	14.703	15.529	15.945	17.657	17.401
22.184	9.156	11.254	14.73	15.509	15.927	17.351	17.385
22.391	9.0879	11.211	14.783	15.543	15.873	17.2	17.365
22.598	9.0835	11.182	14.778	15.556	15.855	17.197	17.431
22.805	9.0745	11.213	14.794	15.498	15.889	17.179	17.463
23.011	9.1123	11.174	14.813	15.47	15.958	17.409	17.524
23.216	9.0852	11.187	14.825	15.508	16.072	17.362	17.537
23.422	9.0934	11.214	14.84	15.451	16.19	17.414	17.444
23.627	9.031	11.22	14.783	15.438	16.233	17.412	17.499
23.832	9.0203	11.212	14.804	15.477	16.208	17.357	17.514
24.038	9.0312	11.216	14.821	15.53	16.21	17.283	17.482
24.244	9.043	11.189	14.854	15.532	16.228	17.324	17.551
24.45	9.0829	11.182	14.882	15.619	16.182	17.298	17.616
24.656	9.1581	11.156	14.889	15.671	16.193	17.519	17.628
24.861	9.1796	11.162	15.024	15.781	16.204	17.444	17.56
25.066	9.1173	11.221	15.054	15.834	16.29	17.588	17.555
25.271	9.0771	11.203	15.079	15.861	16.316	17.642	17.626
25.476	9.0314	11.208	15.114	15.885	16.344	17.717	17.627
25.682	9.0622	11.214	15.086	15.883	16.434	17.669	17.671
25.891	9.0492	11.177	15.09	15.829	16.372	17.706	17.678
26.096	9.1207	11.135	15.096	15.818	16.316	17.729	17.676
26.301	9.123	11.106	15.11	15.849	16.343	17.87	17.63
26.507	9.0971	11.147	15.097	15.876	16.382	17.899	17.527
26.714	9.022	11.194	15.129	15.911	16.438	17.675	17.557
26.92	9.0153	11.255	15.16	15.957	16.485	17.553	17.583
27.125	9.0047	11.289	15.15	16.004	16.476	17.433	17.533
27.329	9.0077	11.386	15.134	16.051	16.523	17.271	17.598
27.533	9.0295	11.321	15.25	16.063	16.507	17.48	17.591
27.738	9.0383	11.262	15.292	16.127	16.487	17.653	17.601
27.945	9.0408	11.234	15.317	16.106	16.553	17.912	17.633
28.149	9.0415	11.187	15.305	16.169	16.585	18	17.627
28.354	9.0444	11.111	15.303	16.123	16.646	17.741	17.628
28.557	9.0921	11.114	15.367	16.125	16.659	17.736	17.648
28.763	9.1342	11.146	15.336	16.091	16.566	17.608	17.654
28.968	9.1238	11.115	15.36	16.172	16.621	17.568	17.749
29.172	9.0815	11.146	15.466	16.097	16.636	17.752	17.773
29.379	9.1031	11.098	15.476	16.076	16.604	17.967	17.78
29.583	9.0517	11.08	15.485	16.095	16.673	18.187	17.776
29.787	9.0601	11.116	15.461	16.023	16.738	18.252	17.756
29.991	9.0507	11.11	15.468	15.997	16.75	18.06	17.619
30.196	9.0611	11.079	15.476	15.994	16.682	17.841	17.61
30.401	9.0396	11.106	15.481	16.041	16.677	17.766	17.62
30.605	9.072	11.146	15.5	16.075	16.748	17.711	17.64
30.811	9.0263	11.064	15.483	16.225	16.749	17.583
31.016	9.0664	11.052	15.511	16.165	16.793	17.72	17.562
31.22	9.0754	11.042	15.48	16.223	16.8	17.847	17.574
31.424	9.0641	11.058	15.499	16.329	16.798	17.881	17.582
31.628	9.0449	11.056	15.536	16.353	16.752	17.682	17.656
31.832	9.0676	11.102	15.582	16.343	16.649	17.581	17.681
32.038	9.0695	11.153	15.59	16.463	16.679	17.649	17.665
32.244	9.1074	11.13	15.587	16.417	16.705	17.56	17.7
32.448	9.1146	11.156	15.619	16.379	16.655	17.348	17.64
32.652	9.117	11.155	15.631	16.385	16.72	17.382	17.528
32.859	9.1106	11.137	15.656	16.312	16.713	17.501	17.576
33.063	9.0604	11.098	15.677	16.277	16.723	17.678	17.58
33.267	9.0465	11.122	15.675	16.344	16.755	17.813	17.737
33.473	9.0412	11.09	15.682	16.351	16.749	17.889	17.698
33.677	9.0136	11.052	15.634	16.424	16.75	17.94	17.654
33.883	9.001	11.055	15.684	16.507	16.77	17.756	17.688
34.089	9.029	11.075	15.672	16.55	16.776	17.478	17.556
34.293	9.0297	11.065	15.663	16.531	16.871	17.265	17.45
34.497	9.0558	11.084	15.671	16.514	16.895	17.286	17.501
34.702	9.0969	11.088	15.682	16.463	16.902	17.418	17.545
34.906	9.1327	11.12	15.711	16.476	17.098	17.553	17.673
35.111	9.1162	11.116	15.73	16.44	17.078	17.775	17.722
35.316	9.0722	11.16	15.765	16.437	16.941	17.912	17.793
35.521	9.0798	11.124	15.833	16.42	16.932	17.958	17.876
35.725	9.068	11.151	15.825	16.443	16.942	17.964	17.721
35.929	9.0535	11.145	15.867	16.398	16.962	17.885	17.715
36.133	9.1113	11.156	15.893	16.397	16.942	17.878	17.661
36.338	9.1603	11.165	15.887	16.488	16.884	17.922	17.687
36.541	9.1298	11.185	15.868	16.55	16.896	17.956	17.78
36.747	9.1157	11.203	15.877	16.53	16.904	17.898	17.798
36.953	9.1193	11.218	15.886	16.56	16.978	17.732	17.869
37.159	9.1006	11.243	15.882	16.627	17.003	17.383	17.821
37.363	9.0549	11.236	15.872	16.612	16.987	17.524	17.941
37.567	9.0774	11.258	15.896	16.631	17.022	17.743	17.896
37.771	9.0918	11.234	15.933	16.624	16.962	17.992	17.898
37.975	9.1023	11.233	15.912	16.653	16.85	17.917	17.913
38.181	9.0841	11.231	15.92	16.654	16.898	18.07	17.878
38.386	9.1274	11.216	15.97	16.614	16.902	17.933	17.802
38.591	9.1219	11.19	15.958	16.613	17.059	17.925	17.855
38.8	9.1134	11.186	15.976	16.681	17.02	17.809	17.85
39.004	9.102	11.155	15.986	16.722	16.976	17.958	17.852
39.208	9.0944	11.157	15.996	16.761	17.01	17.903	17.803
39.412	9.0962	11.159	15.972	16.87	16.878	17.974	17.815
39.616	9.1529	11.192	15.947	16.914	16.772	17.844	17.842
39.821	9.1527	11.275	15.947	16.941	16.823	18.024	17.833
40.024	9.1998	11.317	15.994	16.915	16.867	18.097	17.904
40.23	9.2282	11.323	15.99	16.929	16.995	17.951	17.969
40.438	9.1505	11.337	16.009	16.814	17.044	17.765	17.928
40.642	9.0993	11.293	16.004	16.759	17.115	17.885	17.862
40.846	9.1036	11.209	16.007	16.76	17.198	17.934	17.827
41.053	9.0575	11.22	16.017	16.79	17.043	17.955	17.74
41.257	9.0245	11.244	16.075	16.822	17.037	17.906	17.809
41.461	9.118	11.227	16.082	16.891	17.01	18.25	17.877
41.666	9.1196	11.242	16.118	16.901	16.983	18.334	17.86
41.87	9.1069	11.277	16.125	16.85	17.009	18.209	17.82
42.076	9.0749	11.276	16.139	16.759	17.102	18.029	17.707
42.281	9.1098	11.251	16.172	16.686	17.12	17.974	17.913
42.486	9.1096	11.307	16.173	16.722	17.191		17.809
42.692	9.0587	11.321	16.176	16.774	17.143		17.877
42.896	9.0972	11.3	16.217	16.773	17.263		17.86
43.101	9.1119	11.293	16.163	16.818	17.218		17.82
43.304	9.0825	11.272	16.195	16.881	17.22		17.865
43.509	9.0975	11.241	16.22	16.786	17.235		17.953
43.713	9.1848	11.261	16.229	16.744	17.2		17.916
43.918	9.1375	11.285	16.227	16.799	17.124		17.953
44.124	9.1714	11.276	16.228	16.833	17.177		18.007
44.331	9.2037	11.292	16.276	16.803	17.172		18.009
44.538	9.1369	11.295	16.257	16.849	17.174		18.022
44.744	9.0866	11.309	16.226	16.864	17.125		18.002
44.95	9.1134	11.286	16.255	16.887	17.137		17.982
45.156	9.134	11.301	16.237	16.896	17.164		17.998
45.363	9.0677	11.319	16.237	16.913	17.155		18.069
45.569	9.0913	11.307	16.246	16.91	17.369		18.021
45.775	9.0929	11.311	16.239	16.91	17.433		18.141
45.98	9.1599	11.359	16.227	16.885	17.41		18.096
46.185	9.0913	11.359	16.245	16.871	17.314		18.098
46.392	9.1664	11.3	16.321	16.857	17.261		18.113
46.597	9.1858	11.303	16.329	16.884	17.33		18.078
46.804	9.1937	11.298	16.335	16.983	17.428		18.002
47.012	9.1048	11.339	16.344	16.999	17.431		18.055
47.217	9.1623	11.338	16.354	17.064	17.403		18.05
47.422	9.1268	11.377	16.366	17.138	17.435		18.052
47.627	9.0975	11.421	16.365	17.14	17.419		18.003
47.837	9.1173	11.427	16.411	17.078	17.31		18.015
48.043	9.1352	11.393	16.369	17.026	17.311		18.042
48.248	9.125	11.412	16.364	17.085	17.383		18.033
48.454	9.1241	11.394	16.409	17.024	17.403		18.104
48.659	9.1316	11.374	16.445	17.062	17.324		18.169
48.865	9.0807	11.388	16.469	17.029	17.356		18.128
49.07	9.076	11.365	16.467	16.997	17.399		18.062
49.276	9.0413	11.348	16.482	16.928	17.373		18.027
49.481	9.0366	11.372	16.506	16.984	17.402		17.94
49.686	9.0288	11.369	16.493	16.999	17.393		17.907
49.89	9.0779	11.383	16.564	17.03	17.447		18.009
50.095	9.0987	11.405	16.543	17.086	17.405		18.077
50.302	9.1101	11.391	16.549	17.05	17.379		18.06
50.507	9.1378	11.424	16.539	17.041	17.444		18.02
50.712	9.1374	11.401	16.56	17.036	17.486		18.065
50.917	9.1497	11.368	16.592	17.032	17.447		18.113
51.121	9.1158	11.354	16.611	17.076	17.477
51.327	9.1201	11.352	16.544	17.089	17.449
51.532	9.1051	11.308	16.583	17.045	17.499
51.738	9.0511	11.305	16.59	17.077	17.47
51.943	9.0319	11.293	16.59	17.109	17.489
52.148	9.0441	11.304	16.604	17.058	17.557
52.353	9.0857	11.348	16.642	17.058	17.519
52.558	9.0784	11.375	16.642	17.093	17.475
52.766	9.1346	11.42	16.623	17.021	17.472
52.971	9.1561	11.421	16.632	17.009	17.463
53.177	9.147	11.38	16.681	17.102	17.433
53.381	9.0989	11.367	16.672	17.227	17.364
53.586	9.1115	11.36	16.651	17.293	17.367
53.79	9.1034	11.348	16.69	17.296	17.418
53.995	9.046	11.375	16.672	17.266	17.498
54.199	9.0503	11.442	16.67	17.173	17.564
54.405	9.0523	11.415	16.676	17.107	17.517
54.611	9.0072	11.437	16.66	17.18	17.453
54.818	9.0226	11.435	16.621		17.387
55.023	9.038	11.455	16.641		17.472
55.228	9.0342	11.424	16.642		17.436
55.433	9.0395	11.47	16.648		17.404
55.639	9.1054	11.457	16.611		17.415
55.843	9.1382	11.423	16.638		17.422
56.048	9.0861	11.406	16.645		17.344
56.253	9.1082	11.438	16.657		17.347
56.458	9.0895		16.679		17.386
56.663	9.0835		16.704		17.378
56.868	9.0121		16.746		17.37
57.073	9.1266		16.765		17.446
57.278	9.138		16.792		17.484
57.483	9.168		16.854		17.57
57.688	9.1489		16.859		17.488
57.893	9.1805		16.889		17.406
58.097	9.1136		16.921		17.376
58.302	9.1095		16.942		17.281
58.506	9.1079		16.972		17.274
58.71			16.913		17.456
58.915			16.935		17.542
59.119			16.916
59.324			16.853
59.531			16.863
59.735			16.847
59.939			16.84
60.143			16.834
60.348			16.846
60.553
60.758
60.962
61.168
61.372
61.576
61.78
61.984
62.19
62.394
62.598
62.803
63.008
63.214
63.419
63.624
63.83
64.034
64.238
64.443
64.647
64.851
65.055
65.261
65.465
65.671
65.875
66.081
66.285
66.489
66.696
66.901
67.106
67.31
67.514
67.718
67.923
68.129
68.336
68.543
68.749
68.957
69.163
69.372
69.579
69.785
69.992
70.198

## Sheet: Fig.1e
		F(+Ab)/F(-Ab)
	ΔG (pred.)	Mean	St.Dev
	4.52	1.26	0.126552
	9.61	1.77	0.151064
	13.16	1.44	0.138399
	16.08	1.24	0.0907377
	19.82	1.09	0.0832862
	24.69	1.011	0.0971177
	0	1

## Sheet: Fig.1f
	[Dig-split#2]	Raw (no Ab)	Raw (+Ab)		Norm (no Ab)	Norm (+Ab)
	3e-10	13.254	13.211		0.98413	1
	1e-09	13.252	13.505		0.98394	1.0275
	3e-09	13.158	12.766		0.97511	0.95838
	1e-08	12.986	11.187		0.95896	0.81072
	3e-08	12.906	9.128		0.95144	0.61816
	1e-07	11.9	5.7937		0.85695	0.30634
	3e-07	9.6345	3.5838		0.64417	0.099673
	1e-06	6.0724	3.3525		0.30961	0.078042
	3e-06	3.8259	2.8706		0.09861	0.032975

## Sheet: Fig.2b
t (min)	No Ab	3nM	10nM	30nM	50nM	100nM	300nM
0.41506	9.4078	9.3778	9.0235	9.0464	9.0006	9.4078	9.3778
0.62004	9.3954	9.3654	9.0158	9.0654	9.0196	9.3954	9.3654
0.82588	9.3769	9.3469	9.0073	9.0884	9.0426	9.3769	9.3469
1.0317	9.335	9.305	8.9847	9.1264	9.0596	9.335	9.305
1.2376	9.3506	9.3206	8.9931	9.1414	9.0806	9.3506	9.3206
1.4459	9.3424	9.3124	9.0386	9.1054	9.0956	9.3424	9.3124
1.6517	9.3117	9.2817	9.0871	9.1484	9.1026	9.3117	9.2817
1.8584	9.3054	9.2754	9.1088	9.0894	9.0436	9.3054	9.2754
2.0642	9.3218	9.2918	9.1228	9.1284	9.0826	9.3218	9.2918
2.2709	9.3103	9.2803	9.093	9.1594	9.1136	9.3103	9.2803
2.4776	9.3268	9.2968	9.0569	9.1714	9.1256	9.3268	9.2968
2.6826	9.3441	9.3141	9.0565	9.1684	9.1226	9.3441	9.3141
2.8867	9.3187	9.2887	9.0739	9.1664	9.1206	9.3187	9.2887
3.0909	9.2947	9.2647	9.0809	9.1694	9.1236	9.2947	9.2647
3.2967	9.2972	9.2672	9.0974	9.1634	9.1176	9.2972	9.2672
3.5017	9.2632	9.2332	9.1145	9.1784	9.1326	9.2632	9.2332
3.7067	9.2426	9.2126	9.1739	9.1814	9.1356	9.2426	9.2126
3.9109	9.2656	9.2356	9.1975	9.1454	9.0996	9.2656	9.2356
4.1168	9.2493	9.2193	9.1884	9.1284	9.0826	9.2493	9.2193
4.3217	9.2221	9.1921	9.2238	9.1374	9.0916	9.2221	9.1921
4.5275	9.2181	9.1881	9.2197	9.1224	9.0766	9.2181	9.1881
4.7359	9.2057	9.1757	9.1828	9.1564	9.0806	9.2057	9.1757
4.9409	9.1802	9.1502	9.1921	9.1684	9.1106	9.1802	9.1502
5.1467	9.1987	9.1687	9.1868	9.1704	9.1226	9.1987	9.1687
5.3509	9.2093	9.1793	9.1691	9.1744	9.1236	9.2093	9.1793
5.5567	9.2019	9.1719	9.1694	9.1434	9.1246	9.2019	9.1719
5.765	9.1859	9.1559	9.1421	9.1454	9.1286	9.1859	9.1559
5.9692	9.2097	9.1797	9.15	9.1424	9.0976	9.2097	9.1797
6.1734	9.1944	9.1644	9.1346	9.1714	9.0996	9.1944	9.1644
6.3792	9.1861	9.1561	9.1033	9.1184	9.0966	9.1861	9.1561
6.585	9.1675	9.1375	9.13	9.1014	9.1256	9.1675	9.1375
6.7892	9.159	9.129	9.1611	9.0754	9.0726	9.159	9.129
6.995	9.1538	9.1238	9.1552	9.1044	9.0556	9.1538	9.1238
7.2009	9.1829	9.1529	9.1913	9.1024	9.0296	9.6424	9.701
7.4067	9.1153	9.134	9.2361	9.4254	9.0586	9.6714	9.73
7.6134	9.125	9.1636	9.2758	9.5944	9.0566	9.6184	9.728
7.82	9.1239	9.1785	9.3165	9.9674	9.0796	9.6014	10.051
8.025	9.1093	9.1728	9.3375	9.9814	9.1486	9.5754	10.22
8.2309	9.1174	9.1446	9.3588	10.075	9.2706	9.6044	10.593
8.4342	9.0925	9.1711	9.394	10.101	9.3976	9.6024	10.607
8.6409	9.0778	9.1693	9.4117	10.261	9.5646	9.9254	10.887
8.8451	9.0803	9.162	9.4471	10.267	9.7386	10.094	10.893
9.0492	9.1171	9.1475	9.4721	10.181	9.9196	10.467	10.807
9.2551	9.1185	9.1317	9.5123	10.497	10.082	10.481	11.087
9.4609	9.1234	9.1142	9.5137	10.564	10.27	10.761	11.378
9.6667	9.1441	9.0877	9.5333	10.629	10.464	10.767	11.442
9.8726	9.151	9.0465	9.556	10.695	10.593	10.681	11.378
10.077	9.1457	9.0326	9.5555	10.721	10.71	10.961	11.442
10.281	9.1555	9.0467	9.5573	10.761	10.795	11.252	11.569
10.485	9.1401	9.0281	9.5427	10.767	10.908	11.255	11.736
10.689	9.1194	9.0404	9.5565	10.681	10.999	11.465	11.91
10.893	9.076	9.0853	9.6222	10.997	11.101	11.792	12.091
11.098	9.164	9.095	9.6264	11.064	11.191	11.909	12.253
11.303	9.1936	9.0939	9.69	11.129	11.309	11.986	12.441
11.507	9.2085	9.0793	9.7212	11.195	11.409	12.583	12.635
11.71	9.2028	9.0874	9.7396	11.221	11.49	12.654	12.764
11.916	9.1746	9.0625	9.734	11.301	11.602	12.765	12.881
12.123	9.2011	9.0478	9.7208	11.368	11.665	12.848	12.966
12.328	9.1993	9.0503	9.7608	11.399	11.744	12.894	13.079
12.534	9.192	9.0871	9.7516	11.47	11.799	12.907	13.17
12.738	9.1775	9.0885	9.7927	11.518	11.859	12.95	13.272
12.943	9.1617	9.0934	9.8193	11.556	11.954	12.997	13.362
13.149	9.1442	9.1141	9.8148	11.596	12.009	13.064	13.48
13.355	9.1177	9.121	9.8234	11.635	12.059	13.129	13.58
13.56	9.0765	9.1157	9.8512	11.706	12.095	13.195	13.661
13.764	9.0626	9.1255	9.8584	11.713	12.089	13.221	13.773
13.969	9.0767	9.1101	9.8762	11.727	12.128	13.301	13.836
14.174	9.0581	9.0894	9.8842	11.799	12.164	13.368	13.915
14.381	9.0704	9.046	9.8807	11.832	12.199	13.399	13.97
14.587	9.0578	9.0278	9.9092	11.879	12.213	13.47	14.03
14.791	9.0311	9.0011	9.9281	11.903	12.227	13.518	14.125
14.997	9.0442	9.0142	9.8798	11.912	12.252	13.556	14.18
15.203	9.0782	9.0482	9.8832	11.927	12.285	13.596	14.23
15.409	9.0945	9.0645	9.8983	11.952	12.338	13.635	14.266
15.613	9.0961	9.0661	9.8565	11.963	12.4	13.706	14.26
15.817	9.0846	9.0546	9.8832	11.979	12.444	13.713	14.299
16.021	9.0627	9.0327	9.8675	11.996	12.467	13.727	14.335
16.225	9.0369	9.0069	9.8959	11.998	12.523	13.799	14.37
16.429	9.0248	8.9948	9.9268	12.008	12.58	13.832	14.384
16.635	9.0426	9.0126	9.9131	12.047	12.587	13.879	14.398
16.84	9.079	9.049	9.9194	12.052	12.617	13.903	14.423
17.045	9.118	9.088	9.9338	12.065	12.651	13.912	14.456
17.25	9.1372	9.1072	9.9506	12.052	12.697	13.927	14.509
17.453	9.1566	9.1266	9.9513	12.079	12.725	13.952	14.571
17.657	9.144	9.114	9.9466	12.125	12.74	13.963	14.615
17.86	9.0972	9.0672	9.9447	12.132	12.738	13.979	14.638
18.065	9.0691	9.0391	9.9569	12.162	12.763	13.996	14.694
18.27	9.0638	9.0338	9.9539	12.19	12.765	13.998	14.911
18.474	9.0588	9.0288	9.9598	12.217	12.852	14.008	14.909
18.678	9.045	9.015	10.011	12.264	12.874	14.047	14.934
18.884	9.0795	9.0495	10.014	12.297	12.9	14.052	14.936
19.088	9.091	9.061	10.067	12.315	12.891	14.065	15.023
19.292	9.094	9.064	10.069	12.361	12.887	14.052	15.045
19.496	9.0922	9.0622	10.123	12.389	12.938	14.079	15.071
19.7	9.0897	9.0597	10.136	12.403	12.959	14.125	15.062
19.907	9.0707	9.0407	10.102	12.448	12.929	14.132	15.058
20.114	9.0557	9.0257	10.106	12.46	12.983	14.162	15.109
20.321	9.0671	9.0371	10.097	12.474	12.964	14.19	15.13
20.53	9.067	9.037	10.122	12.492	12.963	14.217	15.1
20.736	9.0977	9.0677	10.144	12.503	12.979	14.264	15.154
20.943	9.0814	9.0514	10.173	12.522	12.991	14.297	15.135
21.15	9.104	9.074	10.167	12.505	13.058	14.315	15.134
21.356	9.0832	9.0532	10.162	12.535	13.032	14.361	15.15
21.563	9.0773	9.0473	10.131	12.562	13.059	14.389	15.162
21.77	9.045	9.015	10.151	12.549	13.112	14.403	15.229
21.976	9.0582	9.0282	10.149	12.579	13.107	14.448	15.203
22.184	9.0568	9.0268	10.142	12.579	13.123	14.46	15.23
22.391	9.056	9.026	10.18	12.555	13.142	14.474	15.283
22.598	9.0503	9.0203	10.198	12.573	13.154	14.492	15.278
22.805	9.0677	9.0377	10.202	12.588	13.169	14.503	15.294
23.011	9.077	9.047	10.266	12.622	13.112	14.522	15.313
23.216	9.0694	9.0394	10.274	12.6	13.133	14.505	15.325
23.422	9.0925	9.0625	10.276	12.629	13.15	14.535	15.34
23.627	9.1115	9.0815	10.261	12.659	13.183	14.562	15.283
23.832	9.0684	9.0384	10.233	12.655	13.211	14.549	15.304
24.038	9.0713	9.0413	10.206	12.656	13.218	14.579	15.321
24.244	9.0636	9.0336	10.23	12.679	13.221	14.579	15.354
24.45	9.0198	8.9898	10.267	12.7	13.23	14.555	15.382
24.656	8.9995	8.9695	10.285	12.73	13.251	14.573	15.389
24.861	9.0408	9.0108	10.282	12.733	13.316	14.588	15.524
25.066	9.0374	9.0074	10.274	12.776	13.346	14.622	15.554
25.271	9.0489	9.0189	10.273	12.768	13.389	14.6	15.579
25.476	9.1013	9.0713	10.26	12.757	13.353	14.629	15.614
25.682	9.0968	9.0668	10.306	12.795	13.383	14.659	15.586
25.891	9.0905	9.0605	10.317	12.821	13.408	14.655	15.59
26.096	9.0942	9.0642	10.331	12.858	13.443	14.656	15.596
26.301	9.0886	9.0586	10.337	12.876	13.415	14.679	15.61
26.507	9.0458	9.0158	10.36	12.852	13.419	14.7	15.597
26.714	9.0423	9.0123	10.359	12.849	13.425	14.73	15.629
26.92	9.0262	8.9962	10.358	12.825	13.439	14.733	15.66
27.125	9.0023	8.9723	10.35	12.844	13.426	14.776	15.65
27.329	9.0084	8.9784	10.332	12.847	13.458	14.768	15.634
27.533	9.0071	8.9771	10.309	12.811	13.489	14.757	15.75
27.738	9.007	8.977	10.316	12.801	13.479	14.795	15.792
27.945	9.0217	8.9917	10.36	12.812	13.463	14.821	15.817
28.149	9.0393	9.0093	10.373	12.832	13.579	14.858	15.805
28.354	9.0347	9.0047	10.429	12.872	13.621	14.876	15.803
28.557	9.0275	8.9975	10.435	12.876	13.646	14.852	15.867
28.763	9.0481	9.0181	10.458	12.947	13.634	14.849	15.836
28.968	9.0423	9.0123	10.441	12.95	13.632	14.825	15.86
29.172	9.0631	9.0331	10.437	12.96	13.696	14.844	15.966
29.379	9.0563	9.0263	10.459	12.995	13.665	14.847	15.976
29.583	9.0734	9.0434	10.428	13.01	13.689	14.811	15.985
29.787	9.0587	9.0287	10.433	13.009	13.762	14.801	15.961
29.991	9.0595	9.0295	10.441	13.015	13.714	14.812	15.968
30.196	9.0354	9.0054	10.456	13.027	13.722	14.832	15.976
30.401	9.0537	9.0237	10.459	13.043	13.712	14.872	15.981
30.605	9.0236	8.9936	10.444	12.998	13.748	14.876	16
30.811	9.0206	8.9906	10.445	12.988	13.791	14.947	15.983
31.016	9.0189	8.9889	10.436	13.038	13.752	14.95	16.011
31.22	9.0218	8.9918	10.429	13.043	13.79	14.96	15.98
31.424	9.0192	8.9892	10.427	13.071	13.795	14.995	15.999
31.628	9.0518	9.0218	10.477	13.078	13.805	15.01	16.036
31.832	9.0404	9.0104	10.466	13.074	13.814	15.009	16.082
32.038	9.0413	9.0113	10.466	13.042	13.79	15.015	16.09
32.244	9.0558	9.0258	10.495	13.045	13.797	15.027	16.087
32.448	9.0314	9.0014	10.498	13.064	13.805	15.043	16.119
32.652	9.0407	9.0107	10.532	13.111	13.81	14.998	16.131
32.859	9.094	9.064	10.529	13.108	13.829	14.988	16.156
33.063	9.0981	9.0681	10.539	13.113	13.812	15.038	16.177
33.267	9.096	9.066	10.548	13.128	13.84	15.043	16.175
33.473	9.1046	9.0746	10.544	13.15	13.809	15.071	16.182
33.677	9.0857	9.0557	10.54	13.167	13.828	15.078	16.134
33.883	9.032	9.002	10.539	13.229	13.865	15.074	16.184
34.089	9.0605	9.0305	10.561	13.28	13.911	15.042	16.172
34.293	9.0312	9.0012	10.556	13.307	13.919	15.045	16.163
34.497	9.0403	9.0103	10.569	13.316	13.916	15.064	16.171
34.702	9.0335	9.0035	10.57	13.329	13.948	15.111	16.182
34.906	9.0893	9.0593	10.552	13.343	13.96	15.108	16.211
35.111	9.0941	9.0641	10.573	13.346	13.985	15.113	16.23
35.316	9.1299	9.0999	10.613	13.351	14.006	15.128	16.265
35.521	9.1274	9.0974	10.609	13.397	14.004	15.15	16.333
35.725	9.1329	9.1029	10.632	13.389	14.011	15.167	16.325
35.929	9.1246	9.0946	10.669	13.381	13.963	15.229	16.367
36.133	9.0992	9.0692	10.665	13.388	14.013	15.28	16.393
36.338	9.0475	9.0175	10.677	13.414	14.001	15.307	16.387
36.541	9.0598	9.0298	10.667	13.407	13.992	15.316	16.368
36.747	9.0661	9.0361	10.643	13.439	14	15.329	16.377
36.953	9.0543	9.0243	10.628	13.435	14.011	15.343	16.386
37.159	9.036	9.006	10.642	13.443	14.04	15.346	16.382
37.363	9.0359	9.0059	10.656	13.41	14.059	15.351	16.372
37.567	9.0443	9.0143	10.666	13.428	14.094	15.397	16.396
37.771	9.0322	9.0022	10.655	13.44	14.162	15.389	16.433
37.975	9.022	8.992	10.66	13.435	14.154	15.381	16.412
38.181	9.0549	9.0249	10.638	13.441	14.196	15.388	16.42
38.386	9.0921	9.0621	10.642	13.45	14.222	15.414	16.47
38.591	9.0804	9.0504	10.642	13.429	14.216	15.407	16.458
38.8	9.0576	9.0276	10.65	13.471	14.197	15.439	16.476
39.004	9.0872	9.0572	10.677	13.488	14.206	15.435	16.486
39.208	9.0924	9.0624	10.706	13.475	14.215	15.443	16.496
39.412	9.0791	9.0491	10.674	13.485	14.211	15.41	16.472
39.616	9.0696	9.0396	10.691	13.506	14.201	15.428	16.447
39.821	9.0874	9.0574	10.697	13.523	14.225	15.44	16.447
40.024	9.0871	9.0571	10.704	13.518	14.262	15.435	16.494
40.23	9.0968	9.0668	10.69	13.509	14.241	15.441	16.49
40.438	9.1001	9.0701	10.699	13.551	14.249	15.45	16.509
40.642	9.0621	9.0321	10.713	13.545	14.299	15.429	16.504
40.846	9.0508	9.0208	10.74	13.574	14.287	15.471	16.507
41.053	9.0297	8.9997	10.749	13.607	14.305	15.488	16.517
41.257	8.997	8.967	10.734	13.596	14.315	15.475	16.575
41.461	8.9851	8.9551	10.737	13.593	14.325	15.485	16.582
41.666	8.9973	8.9673	10.717	13.605	14.301	15.506	16.618
41.87	9.0009	8.9709	10.741	13.626	14.276	15.523	16.625
42.076	9.0251	8.9951	10.79	13.66	14.276	15.518	16.639
42.281	9.0353	9.0053	10.799	13.648	14.323	15.509	16.672
42.486	9.0685	9.0385	10.804	13.644	14.319	15.551	16.673
42.692	9.0764	9.0464	10.789	13.645	14.338	15.545	16.676
42.896	9.0718	9.0418	10.778	13.64	14.333	15.574	16.717
43.101	9.0495	9.0195	10.759	13.674	14.336	15.607	16.663
43.304	9.0385	9.0085	10.8	13.675	14.346	15.596	16.695
43.509	9.0431	9.0131	10.802	13.7	14.404	15.593	16.72
43.713	9.0536	9.0236	10.79	13.684	14.411	15.605	16.729
43.918	9.0669	9.0369	10.828	13.695	14.447	15.626	16.727
44.124	9.0515	9.0215	10.809	13.689	14.454	15.66	16.728
44.331	9.0838	9.0538	10.785	13.727	14.468	15.648	16.776
44.538	9.0937	9.0637	10.824	13.713	14.501	15.644	16.757
44.744	9.0764	9.0464	10.783	13.758	14.502	15.645	16.726
44.95	9.0733	9.0433	10.762	13.759	14.505	15.64	16.755
45.156	9.0986	9.0686	10.771	13.785	14.546	15.674	16.737
45.363	9.0919	9.0619	10.821	13.784	14.492	15.675	16.737
45.569	9.0498	9.0198	10.829	13.839	14.524	15.7	16.746
45.775	9.0408	9.0108	10.821	13.85	14.549	15.684	16.739
45.98	9.0366	9.0066	10.848	13.881	14.558	15.695	16.727
46.185	9.0337	9.0037	10.821	13.877	14.556	15.689	16.745
46.392	9.0171	8.9871	10.833	13.893	14.557	15.727	16.821
46.597	9.0249	8.9949	10.836	13.866	14.605	15.713	16.829
46.804	9.0431	9.0131	10.848	13.891	14.586	15.758	16.835
47.012		9.0127	10.871	13.859	14.555	15.759	16.844
47.217		8.9986	10.887	13.827	14.584	15.785	16.854
47.422		9.022	10.869	13.802	14.566	15.784	16.866
47.627		9.0237	10.905	13.799	14.566	15.839	16.865
47.837		9.0095	10.905	13.808	14.575	15.85	16.911
48.043		9.0218	10.944	13.814	14.568	15.881	16.869
48.248		9.0413	10.962	13.847	14.556	15.877	16.864
48.454		9.0584	10.963	13.854	14.574	15.893	16.909
48.659		9.0533	10.942	13.872	14.65	15.866	16.945
48.865		9.0808	10.95	13.904	14.658	15.891	16.969
49.07		9.0701	10.944	13.971	14.664	15.859	16.967
49.276		9.0449	10.962	13.957	14.673	15.827	16.982
49.481		8.9889	10.988	13.965	14.683	15.802	17.006
49.686		8.9916	11.012	13.975	14.695	15.799	16.993
49.89		8.9826	10.997	13.965	14.694	15.808	17.064
50.095		8.9741	11	13.967	14.74	15.814	17.043
50.302		8.9617	11.014	13.996	14.698	15.847	17.049
50.507		8.9546	10.986	13.966	14.693	15.854	17.039
50.712		8.9606	11.027	13.96	14.738	15.872	17.06
50.917		8.933	10.993	13.924	14.774	15.904	17.049
51.121			10.998	13.947	14.798	15.971	17.039
51.327			10.99	13.997	14.796	15.957	17.092
51.532			11.008	13.994	14.811	15.965	17.111
51.738			10.999	14.037	14.835	15.975	17.044
51.943			11.013	14.049	14.822	15.965	17.083
52.148			10.989	14.08	14.893	15.967	17.09
52.353			11.023	14.139	14.872	15.996	17.09
52.558			11.03	14.191	14.878	15.966	17.104
52.766			11.047	14.234	14.868	15.96	17.142
52.971			11.075	14.246	14.889	15.924	17.142
53.177			11.07	14.206	14.921	15.947	17.123
53.381			11.086	14.22	14.94	15.997	17.132
53.586			11.061	14.234	14.873	15.994	17.181
53.79			11.073	14.224	14.912	16.037	17.172
53.995			11.048	14.216	14.919	16.049	17.151
54.199			11.081	14.182	14.933	16.08	17.19
54.405			11.1	14.163	14.971	16.139	17.172
54.611			11.114	14.137	14.952	16.191	17.17
54.818			11.148	14.141	14.961	16.234	17.176
55.023			11.155	14.145	15.01	16.246	17.16
55.228			11.172	14.137	15.001	16.206	17.121
55.433			11.2	14.157	14.98	16.22	17.141
55.639			11.195	14.17	15.019	16.234	17.142
55.843			11.211	14.161	15.001	16.224	17.148
56.048			11.186	14.16	14.999	16.216	17.111
56.253			11.198	14.153	15.005	16.182	17.138
56.458			11.173	14.179	14.989	16.163	17.145
56.663			11.206	14.2	14.95	16.137	17.157
56.868			11.225	14.21	14.97	16.141	17.179
57.073			11.264	14.25	14.971	16.145	17.204
57.278			11.298	14.206	14.977	16.137	17.246
57.483			11.305	14.219	14.94	16.157	17.265
57.688			11.322	14.238	14.967	16.17	17.292
57.893			11.35	14.28	14.974	16.161	17.354
58.097			11.345	14.309	14.986	16.16	17.359
58.302			11.361	14.322	15.008	16.153	17.389
58.506			11.336	14.311	15.033	16.179	17.421
58.71			11.348	14.363	15.075	16.2	17.442
58.915			11.323	14.381	15.094	16.21	17.472
59.119			11.356	14.422	15.121	16.25	17.413
59.324			11.25	14.441	15.183	16.206	17.435
59.531			11.25	14.421	15.188	16.219	17.416
59.735			11.304	14.406	15.218	16.238	17.353
59.939			11.338	14.386	15.25	16.28	17.363
60.143			11.345	14.406	15.271	16.309	17.347
60.348			11.362	14.443	15.301	16.322	17.34
60.553			11.39	14.423	15.242	16.311	17.334
60.758			11.385	14.416	15.264	16.363	17.346
60.962			11.401	14.398	15.245	16.381	17.38
61.168			11.376	14.416	15.182	16.422	17.391
61.372			11.388	14.453	15.192	16.441	17.402
61.576			11.363	14.479	15.176	16.421	17.443
61.78			11.396	14.524	15.169	16.406	17.466
61.984			11.415	14.502	15.163	16.386	17.5
62.19			11.415	14.48	15.175	16.406	17.519
62.394			11.454	14.497	15.209	16.443	17.546
62.598			11.488	14.484	15.22	16.423	17.608
62.803			11.495	14.512	15.231	16.416	17.613
63.008			11.387	14.482	15.272	16.398	17.643
63.214			11.415	14.496	15.295	16.416	17.675
63.419			11.41	14.479	15.33	16.453	17.696
63.624			11.426	14.499	15.369	16.479	17.726
63.83			11.401	14.508	15.378	16.524	17.667
64.034			11.413	14.557	15.376	16.502	17.689
64.238			11.388	14.571	15.387	16.48	17.67
64.443			11.421	14.581	15.37	16.497	17.607
64.647			11.44	14.573	15.405	16.484	17.617
64.851			11.44	14.6	15.418	16.512	17.601
65.055			11.504	14.602	15.422	16.482	17.594
65.261			11.538	14.646	15.397	16.496	17.588
65.465			11.545	14.63	15.366	16.479	17.6
65.671			11.562	14.671	15.389	16.499	17.634
65.875			11.59	14.667	15.398	16.508	17.645
66.081			11.585	14.653	15.396	16.557	17.656
66.285			11.601	14.668	15.391	16.571	17.697
66.489			11.576	14.705	15.344	16.581	17.72
66.696			11.588	14.704	15.352	16.573	17.85
66.901			11.563	14.701	15.373	16.6	17.791
67.106			11.596	14.665	15.394	16.602	17.813
67.31			11.615	14.686	15.44	16.646	17.794
67.514			11.615	14.66	15.43	16.63	17.731
67.718			11.638	14.614	15.463	16.671	17.741
67.923			11.645	14.619	15.433	16.667	17.725
68.129			11.662	14.68	15.444	16.653	17.718
68.336			11.69	14.683	15.492	16.668	17.712
68.543			11.685	14.691	15.499	16.705	17.724
68.749			11.701	14.723	15.46	16.704	17.758
68.957			11.676	14.742	15.445	16.701	17.769
69.163			11.688		15.42	16.665	17.78
69.372			11.663		15.416	16.686	17.821
69.579			11.696			16.66	17.88
69.785						16.614
69.992						16.619
70.198						16.68

## Sheet: Fig.2c
			Fluorescence (a.u.)
	[Anti-Dig Ab] (M)	Mean	St.Dev
	3e-10	9.08	0.818235
	3e-09	9	0.4998
	1e-08	11.7	1.02866
	3e-08	14.74	1.00595
	6e-08	15.42	0.987035
	1e-07	16.68	0.979068
	3e-07	18.56	1.02997

## Sheet: Fig.2d
		%Activation
			Mean	St.Dev
		Anti-Dig Ab	91.9	4.96048
		Anti-DNP Ab	2.3	0.239009
		Anti-HIV Ab	1.9	0.18393
		Fab. Fragm.	3.2	0.20879
		Split Ctrl #1	3.2	0.260092
		Split Ctrl #2	2.1	0.110604
		Linear Ctrl	98.8	5.13258
		Stem Ctrl	96.7	4.09186

## Sheet: Fig.2f
	t(min)	No Ab	3nM Ab	10nM Ab	30nM Ab	100nM Ab	300nM Ab
	1.0059	3.9434	4.1358	4.4998	4.3294	4.7741	4.432
	1.2434	3.9785	4.0195	4.4688	4.3351	4.7401	4.4162
	1.4809	4.031	3.928	4.4425	4.3403	4.7096	4.4592
	1.7184	3.996	3.7495	4.4312	4.3204	4.7625	4.451
	1.9567	3.9358	3.658	4.4052	4.2886	4.8217	4.4701
	2.1934	3.8195	3.6951	4.4246	4.3068	4.7805	4.4559
	2.4317	3.728	3.7767	4.3514	4.2946	4.7675	4.4812
	2.6692	3.5495	3.8557	4.3994	4.2616	4.7791	4.4875
	2.9067	3.458	3.8743	4.3876	4.2151	4.8039	4.4698
	3.1459	3.4951	3.9213	4.3654	4.152	4.765	4.4392
	3.3842	3.5767	3.9445	4.357	4.1332	4.7281	4.3966
	3.6259	3.6557	3.9918	4.3789	4.1362	4.6912	4.3425
	3.8634	3.6743	3.9975	4.3238	4.1727	4.6782	4.2996
	4.1009	3.7213	4.0058	4.3142	4.2195	4.6039	4.3508
	4.3401	3.7445	4.0241	4.2996	4.2142	4.5658	4.4244
	4.5776	3.7918	4.0392	4.3664	4.1823	4.5831	4.4384
	4.8151	3.7975	4.0161	4.3642	4.1434	4.6216	4.476
	5.0526	3.8058	4.0123	4.3766	4.1473	4.6468	4.4834
	5.2901	3.8241	3.9901	4.3972	4.1601	4.6661	4.4873
	5.5276	3.8392	3.9749	4.3476	4.1771	4.32	4.4611
	5.7659	3.8161	3.939	4.3249	4.181	4	4.4237
	6.0034	3.8123	3.9186	4.3296	4.22	4.22	5
	6.2409	3.7901	3.9037	4.3692	4.68	4.36	5.87
	6.4784	3.7749	3.8915	4.376	5.1	4.52	6.35
	6.7159	3.739	3.9517	4.3831	5.35	5.2	6.54
	6.9551	3.7186	3.9647	4.4222	6.2	5.5	6.87
	7.1943	3.7037	3.9857	4.4241	6.6817	6.358	7.2
	7.4318	3.6915	3.997	4.4435	6.81	7.368	7.65
	7.6693	3.7517	4.0551	4.692	6.9247	8.354	8.1
	7.9068	3.7647	4.0767	4.6646	7.0676	10.078	9.15
	8.1443	3.7857	4.0611	4.6818	7.1286	11.369	10.6
	8.3835	3.797	4.0519	4.8185	7.4215	11.879	11.59
	8.621	3.8551	4.043	4.9544	8.1	12.503	11.872
	8.8576	3.8767	4.0276	5.0926	8.32	12.448	12.091
	9.096	3.8611	4.0175	5.1853	8.4064	12.573	12.395
	9.3351	3.8519	3.9655	5.2858	8.506	12.769	12.679
	9.576	3.843	3.9349	5.3113	8.535	13.025	12.998
	9.816	3.8276	3.9254	5.4437	8.5473	13.163	13.302
	10.058	3.8175	3.9107	5.5361	8.5702	13.369	13.638
	10.296	3.7655	3.9238	5.5876	8.6368	13.503	13.784
	10.536	3.7349	3.9233	5.6173	8.6846	13.621	13.78
	10.776	3.7254	3.9319	5.6496	8.7244	13.7	13.891
	11.016	3.7107	3.9955	5.6511	8.7253	13.804	13.941
	11.256	3.7238	3.9096	5.6907	8.6997	13.795	13.968
	11.494	3.7233	3.8613	5.7018	8.6873	13.748	14.028
	11.736	3.7319	3.8821	5.7387	8.6763	13.745	14.084
	11.976	3.7955	3.8846	5.7985	8.6998	13.813	14.153
	12.216	3.7096	3.9301	5.8738	8.7493	13.866	14.176
	12.455	3.6613	3.9464	5.8975	8.7852	13.97	14.241
	12.694	3.6821	3.9763	5.9554	8.794	14.033	14.295
	12.934	3.6846	4.04	5.9992	8.7582	14.096	14.336
	13.173	3.7301	3.9749	6.0755	8.7197	14.136	14.332
	13.414	3.7464	3.977	6.1142	8.6987	14.117	14.416
	13.655	3.7763	4.0069	6.1756	8.6843	14.156	14.437
	13.892	3.84	3.9802	6.2445	8.6643	14.218	14.483
	14.131	3.7749	3.9584	6.3142	8.7011	14.234	14.477
	14.369	3.777	3.9441	6.3298	8.7168	14.317	14.466
	14.609	3.8069	3.9394	6.3208	8.804	14.388	14.475
	14.847	3.7802	3.9228	6.2662	8.8129	14.456	14.499
	15.085	3.7584	3.8779	6.2959	8.8087	14.504	14.478
	15.324	3.7441	3.8727	6.3218	8.8318	14.52	14.481
	15.563	3.7394	3.8716	6.4098	8.8339	14.503	14.489
	15.801	3.7228	3.8499	6.4741	8.8426	14.469	14.592
	16.039	3.6779	3.8166	6.5379	8.8709	14.393	14.636
	16.279	3.6727	3.856	6.5274	8.8153	14.396	14.673
	16.516	3.6716	3.8889	6.4494	8.7991	14.437	14.678
	16.753	3.6499	3.9246	6.3881	8.769	14.441	14.698
	16.991	3.6166	3.9254	6.3555	8.762	14.474	14.628
	17.229	3.656	3.9378	6.3363	8.7669	14.549	14.6
	17.467	3.6889	3.9086	6.3723	8.7737	14.563	14.581
	17.708	3.7246	3.8868	6.4464	8.8168	14.564	14.622
	17.947	3.7254	3.8529	6.5	8.8715	14.564	14.665
	18.186	3.7378	3.8692	6.4599	8.8247	14.577	14.644
	18.424	3.7086	3.8929	6.4183	8.7843	14.562	14.62
	18.663	3.6868	3.929	6.3907	8.8215	14.545	14.657
	18.9	3.6529	3.9566	6.342	8.8236	14.523	14.707
	19.137	3.6692	3.9694	6.3079	8.8164	14.508	14.749
	19.374	3.6929	3.9311	6.3169	8.8276	14.452	14.799
	19.613	3.729	3.9304	6.3592	8.8175	14.422	14.842
	19.85	3.7566	3.9474	6.4141	8.8667	14.445	14.896
	20.088	3.7694	3.9603	6.4537	8.8672	14.434	14.906
	20.326	3.7311	3.9758	6.465	8.8849	14.526	14.883
	20.563	3.7304	3.9705	6.4664	8.9559	14.643	14.838
	20.8	3.7474	3.9762	6.4923	8.9602	14.664	14.846
	21.038	3.7603	3.9518	6.4591	8.9545	14.671	14.824
	21.277	3.7758	3.9421	6.4478	8.9878	14.627	14.847
	21.516	3.7705	3.926	6.4635	8.9412	14.631	14.855
	21.754	3.7762	3.9311	6.505	8.9533	14.637	14.949
	21.991	3.7518	3.9018	6.5552	8.9607	14.657	14.957
	22.229	3.7421	3.87	6.5996	8.9864	14.74	14.967
	22.466	3.726	3.8709	6.5745	8.9981	14.809	14.938
	22.704	3.7311	3.8966	6.6188	8.9687	14.761	14.954
	22.941	3.7018	3.8964	6.5592	8.9558	14.712	14.967
	23.179	3.67	3.9174	6.6242	8.9829	14.585	15.007
	23.418	3.6709	3.9207	6.646	8.9615	14.543	15.044
	23.656	3.6966	3.8964	6.6294	8.9678	14.467	15.07
	23.895	3.6964	3.8901	6.626	9.0121	14.49	15.038
	24.134	3.7174	3.8632	6.5972	9.0412	14.555	15.061
	24.372	3.7207	3.8892	6.5127	8.9914	14.618	15.069
	24.611	3.6964	3.8923	6.5126	8.991	14.652	15.099
	24.85	3.6901	3.897	6.5036	8.9728	14.7	15.124
	25.088	3.6632	3.9591	6.5905	8.9732	14.671	15.147
	25.326	3.6892	3.9658	6.58	8.9702	14.702	15.162
	25.564	3.6923	3.9584	6.5888	8.9755	14.625	15.145
	25.801	3.697	3.9738	6.6516	9.019	14.627	15.154

## Sheet: Fig.2g
		Fluorescence (a.u.)
	[Anti-DNP Ab]	Mean	St.Dev
	3e-10	3.6	0.335442
	1e-09	3.8	0.261741
	3e-09	4	0.365103
	1e-08	6.5	0.485215
	3e-08	8.8	0.455044
	1e-07	14.6	0.982149
	3e-07	15.1	0.885148

## Sheet: Fig.2h
				%Activation
				Mean	St.Dev
		Anti-DNP Ab		91.9	3.81095
		Anti-Dig Ab		2.3	0.190875
		Anti-HIV Ab		1.86	0.0971253
		Fab. Fragm.		3.24	0.305505
		Split Ctrl #1		3.24	0.205508
		Split Ctrl #2		2.12	0.110604
		Linear Ctrl		98.8	3.56072
		Stem Ctrl		96.7	4.06489

[truncated: 6 more sheets: Fig.2i, fig.2j, Fig.3d, Fig.3g, Fig.3j, Fig.4c]
